# Supplementary material for: Evaluation of Oxford Nanopore MinION RNA-Seq Performance for Human Primary Cells
Source: Int J Mol Sci. 2021 Jun 12;22(12):6317. doi: 10.3390/ijms22126317 (PMC8231517; doi:10.3390/ijms22126317)
Supplement: Supplementary file 1 [file ijms-22-06317-s001.zip]

Archive with 1 entries (1 files):
- ijms-1210554-supplementary.pdf
